# Supplementary material for: Safety and Efficacy of the Transaxillary Access for Minimally Invasive Aortic Valve Surgery
Source: Medicina (Kaunas). 2023 Jan 13;59(1):160. doi: 10.3390/medicina59010160 (PMC9860976; doi:10.3390/medicina59010160)
Supplement: Supplementary file 1 [file medicina-59-00160-s001.zip]

Archive with 1 entries (1 files):
- medicina-2100923-supplementary.mp4
